# Supplementary material for: Multilocus Analysis Resolves the European Finch Epidemic Strain of Trichomonas gallinae and Suggests Introgression from Divergent Trichomonads
Source: Genome Biol Evol. 2019 Jul 30;11(8):2391–402. doi: 10.1093/gbe/evz164 (PMC6735722; doi:10.1093/gbe/evz164)
Supplement: evz164_Supplementary_Data [file evz164_supplementary_data.zip]

Archive with 6 entries (6 files):
- Figure S2.docx
- Figure_S1.png
- Figure_S3.png
- Supplemental figure_legends.docx
- Table S1_26_11.docx
- TablesS2andS3.docx
